# Supplementary material for: Dataset of acute repeated sessions of bifrontal transcranial direct current stimulation for treatment of intractable tinnitus: A randomized controlled trial
Source: Data Brief. 2017 Sep 13;15:40–6. doi: 10.1016/j.dib.2017.09.006 (PMC5609868; doi:10.1016/j.dib.2017.09.006)
Supplement: Supplementary file 1 — Supplementary material [file mmc1.zip]

Archive with 5 entries (5 files):
- coi_disclosure-fifth author.pdf
- coi_disclosure-first author.pdf
- coi_disclosure-forth author.pdf
- coi_disclosure-second author.pdf
- coi_disclosure-third author.pdf
